# Supplementary material for: Brain morphometry in older adults with and without dementia using extremely rapid structural scans
Source: Neuroimage. Author manuscript; Available in PMC 2023 Aug 1. (PMC10330834; doi:10.1016/j.neuroimage.2023.120173)
Supplement: 1 [file NIHMS1910689-supplement-1.csv]

region	ADNI_Reliability_R2	ADNI_Reliability_R2_lowerCI	ADNI_Reliability_R2_upperCI	CSx6_Reliability_R2	CSx6_Reliability_R2_lowerCI	CSx6_Reliability_R2_upperCI	WAVE_Reliability_R2	WAVE_Reliability_R2_lowerCI	WAVE_Reliability_R2_upperCI	CSx6_Validity_R2_Day1	CSx6_Validity_R2_Day1_lowerCI	CSx6_Validity_R2_Day1_upperCI	CSx6_Validity_R2_Day2	CSx6_Validity_R2_Day2_lowerCI	CSx6_Validity_R2_Day2_upperCI	WAVE_Validity_R2_Day1	WAVE_Validity_R2_Day1_lowerCI	WAVE_Validity_R2_Day1_upperCI	WAVE_Validity_R2_Day2	WAVE_Validity_R2_Day2_lowerCI	WAVE_Validity_R2_Day2_upperCI	ADNI_meanSize_mm	ADNI_absoluteError_mm	ADNI_absoluteError_mm_lowerCI	ADNI_absoluteError_mm_upperCI	ADNI_percentError	ADNI_percentError_lowerCI	ADNI_percentError_upperCI	CSx6_meanSize_mm	CSx6_absoluteError_mm	CSx6_absoluteError_mm_lowerCI	CSx6_absoluteError_mm_upperCI	CSx6_percentError	CSx6_percentError_lowerCI	CSx6_percentError_upperCI	WAVE_meanSize_mm	WAVE_absoluteError_mm	WAVE_absoluteError_mm_lowerCI	WAVE_absoluteError_mm_upperCI	WAVE_percentError	WAVE_percentError_lowerCI	WAVE_percentError_upperCI
eTIV	1.00	1.00	1.00	1.00	1.00	1.00	1.00	0.99	1.00	0.98	0.97	0.99	0.98	0.96	0.99	0.98	0.95	0.99	0.98	0.96	0.99	1545436	4276	4071	4482	0.28	0.26	0.29	1534216	4847	4589	5105	0.32	0.30	0.33	1586988	7698	7322	8074	0.49	0.46	0.51
WholeBrainVolume	0.99	0.99	1.00	0.99	0.98	1.00	0.99	0.97	1.00	0.99	0.98	1.00	0.99	0.98	1.00	0.97	0.94	0.99	0.98	0.96	0.99	1032411	6635	6334	6935	0.64	0.61	0.67	1024146	8411	8043	8778	0.82	0.79	0.86	1015302	7495	7007	7984	0.74	0.69	0.79
Left-MeanThickness	0.96	0.93	0.98	0.95	0.92	0.97	0.92	0.79	0.98	0.93	0.88	0.96	0.93	0.85	0.97	0.87	0.71	0.95	0.93	0.87	0.96	2.409	0.017	0.016	0.018	0.70	0.67	0.73	2.356	0.021	0.020	0.022	0.90	0.86	0.93	2.301	0.026	0.025	0.028	1.15	1.07	1.22
Right-MeanThickness	0.98	0.96	0.99	0.94	0.88	0.97	0.90	0.74	0.98	0.95	0.91	0.97	0.95	0.90	0.98	0.85	0.64	0.97	0.94	0.89	0.97	2.423	0.015	0.014	0.015	0.60	0.58	0.62	2.348	0.025	0.024	0.026	1.05	1.00	1.10	2.305	0.024	0.022	0.026	1.05	0.96	1.13
Left-Thalamus-Proper	0.82	0.69	0.91	0.85	0.75	0.92	0.86	0.72	0.94	0.77	0.64	0.87	0.78	0.61	0.89	0.73	0.59	0.85	0.79	0.59	0.91	6774	210	199	221	3.10	2.93	3.26	6444	223	213	233	3.46	3.30	3.62	6443	228	218	239	3.55	3.39	3.71
Left-Caudate	0.95	0.90	0.99	0.88	0.75	0.96	0.95	0.90	0.98	0.86	0.63	0.97	0.90	0.83	0.95	0.93	0.87	0.97	0.94	0.89	0.97	3139	73	69	78	2.33	2.18	2.48	3095	120	112	127	3.87	3.62	4.12	3110	113	109	116	3.62	3.52	3.73
Left-Putamen	0.95	0.90	0.98	0.92	0.88	0.96	0.94	0.89	0.97	0.92	0.87	0.96	0.93	0.87	0.97	0.93	0.88	0.96	0.95	0.90	0.98	4150	134	127	140	3.22	3.07	3.37	4100	164	155	173	3.99	3.78	4.21	4023	133	126	139	3.30	3.14	3.45
Left-Pallidum	0.70	0.51	0.84	0.55	0.27	0.81	0.68	0.51	0.88	0.47	0.16	0.75	0.62	0.33	0.87	0.21	0.00	0.79	0.54	0.25	0.74	1908	110	105	115	5.75	5.48	6.02	1858	121	115	127	6.53	6.19	6.86	1915	92	86	97	4.78	4.49	5.07
Left-Hippocampus	0.86	0.59	0.98	0.97	0.94	0.98	0.91	0.87	0.96	0.94	0.88	0.97	0.88	0.62	0.98	0.89	0.74	0.97	0.81	0.64	0.94	3342	134	122	145	4.00	3.65	4.35	3295	98	94	103	2.98	2.85	3.12	3486	131	123	139	3.75	3.53	3.97
Left-Amygdala	0.95	0.89	0.97	0.92	0.87	0.97	0.70	0.29	0.97	0.87	0.78	0.96	0.89	0.76	0.96	0.47	0.03	0.96	0.84	0.70	0.96	1238	75	72	78	6.03	5.80	6.27	1215	81	77	86	6.70	6.31	7.08	1222	97	87	107	7.94	7.13	8.75
Left-Accumbens-area	0.83	0.72	0.91	0.89	0.80	0.94	0.68	0.45	0.84	0.79	0.68	0.87	0.84	0.71	0.92	0.65	0.41	0.82	0.75	0.59	0.86	342	37	36	38	10.82	10.46	11.18	379	32	31	33	8.38	8.10	8.67	322	48	45	50	14.78	14.14	15.42
Left-VentralDC	0.83	0.71	0.93	0.74	0.64	0.87	0.77	0.62	0.89	0.71	0.58	0.89	0.82	0.67	0.92	0.74	0.53	0.87	0.70	0.55	0.84	3871	128	121	134	3.30	3.14	3.46	3721	179	170	188	4.81	4.56	5.06	3791	155	146	163	4.08	3.84	4.31
Right-Thalamus-Proper	0.89	0.83	0.93	0.91	0.87	0.95	0.89	0.83	0.95	0.83	0.74	0.91	0.83	0.73	0.91	0.83	0.73	0.90	0.84	0.73	0.94	6736	166	159	172	2.46	2.36	2.56	6570	142	136	149	2.17	2.07	2.27	6422	176	168	184	2.73	2.61	2.86
Right-Caudate	0.92	0.83	0.97	0.94	0.88	0.97	0.94	0.90	0.97	0.93	0.84	0.97	0.90	0.81	0.95	0.95	0.89	0.98	0.93	0.87	0.96	3261	109	103	115	3.35	3.15	3.54	3324	102	96	107	3.06	2.90	3.22	3244	110	106	115	3.40	3.26	3.54
Right-Putamen	0.95	0.91	0.98	0.93	0.87	0.97	0.93	0.88	0.96	0.92	0.84	0.97	0.86	0.72	0.94	0.91	0.78	0.97	0.93	0.89	0.97	4259	137	131	143	3.22	3.08	3.35	4166	169	161	177	4.05	3.87	4.24	4106	179	173	186	4.36	4.20	4.52
Right-Pallidum	0.86	0.75	0.93	0.64	0.42	0.80	0.73	0.55	0.86	0.65	0.42	0.84	0.67	0.41	0.87	0.65	0.40	0.84	0.74	0.52	0.89	1864	77	74	79	4.10	3.95	4.26	1749	116	111	120	6.61	6.33	6.88	1843	100	96	104	5.43	5.21	5.65
Right-Hippocampus	0.97	0.95	0.98	0.97	0.95	0.99	0.89	0.83	0.94	0.94	0.86	0.98	0.97	0.94	0.98	0.81	0.60	0.95	0.90	0.81	0.97	3605	79	76	83	2.20	2.12	2.29	3527	76	73	79	2.15	2.06	2.23	3648	140	135	146	3.84	3.69	3.99
Right-Amygdala	0.89	0.70	0.98	0.90	0.80	0.96	0.80	0.56	0.95	0.91	0.82	0.96	0.94	0.89	0.97	0.79	0.61	0.91	0.79	0.55	0.94	1485	64	59	69	4.30	3.96	4.65	1440	81	77	85	5.62	5.37	5.88	1416	90	83	96	6.33	5.86	6.80
Right-Accumbens-area	0.86	0.74	0.92	0.73	0.52	0.87	0.65	0.40	0.82	0.76	0.61	0.87	0.74	0.52	0.87	0.71	0.46	0.86	0.77	0.57	0.88	411	28	27	29	6.90	6.65	7.15	423	46	43	48	10.80	10.22	11.39	399	50	48	52	12.43	11.93	12.93
Right-VentralDC	0.89	0.83	0.94	0.89	0.80	0.95	0.73	0.53	0.86	0.93	0.89	0.97	0.87	0.79	0.93	0.87	0.79	0.93	0.74	0.59	0.85	3816	108	104	112	2.82	2.72	2.93	3658	110	105	114	2.99	2.87	3.12	3725	151	144	158	4.05	3.87	4.23
Left-bankssts	0.96	0.90	0.98	0.91	0.85	0.94	0.89	0.76	0.96	0.87	0.82	0.93	0.86	0.75	0.93	0.79	0.61	0.91	0.85	0.73	0.93	2.397	0.027	0.026	0.029	1.14	1.09	1.20	2.338	0.052	0.050	0.054	2.23	2.15	2.32	2.282	0.053	0.050	0.057	2.34	2.20	2.48
Left-caudalanteriorcingulate	0.77	0.62	0.88	0.67	0.48	0.84	0.83	0.69	0.93	0.56	0.31	0.78	0.47	0.20	0.74	0.51	0.26	0.72	0.40	0.15	0.62	2.519	0.088	0.085	0.091	3.50	3.37	3.63	2.537	0.114	0.108	0.120	4.48	4.24	4.72	2.706	0.108	0.103	0.113	3.99	3.82	4.16
Left-caudalmiddlefrontal	0.90	0.79	0.96	0.91	0.82	0.96	0.85	0.62	0.96	0.87	0.73	0.94	0.82	0.63	0.92	0.85	0.66	0.94	0.83	0.65	0.92	2.493	0.043	0.041	0.044	1.71	1.64	1.78	2.432	0.047	0.045	0.050	1.95	1.86	2.04	2.360	0.057	0.054	0.061	2.42	2.27	2.58
Left-cuneus	0.85	0.75	0.92	0.85	0.75	0.92	0.51	0.27	0.85	0.76	0.63	0.87	0.75	0.62	0.86	0.43	0.23	0.71	0.54	0.34	0.72	1.983	0.037	0.036	0.039	1.88	1.80	1.96	1.946	0.042	0.040	0.043	2.14	2.06	2.23	1.823	0.057	0.053	0.061	3.14	2.90	3.37
Left-entorhinal	0.88	0.75	0.94	0.91	0.84	0.95	0.93	0.86	0.96	0.88	0.78	0.94	0.90	0.80	0.95	0.87	0.75	0.94	0.89	0.79	0.94	2.925	0.193	0.186	0.200	6.59	6.36	6.82	2.807	0.167	0.162	0.172	5.93	5.76	6.11	2.848	0.142	0.136	0.147	4.98	4.78	5.17
Left-fusiform	0.89	0.81	0.96	0.90	0.82	0.95	0.86	0.72	0.94	0.90	0.79	0.94	0.87	0.78	0.94	0.82	0.69	0.91	0.78	0.65	0.89	2.601	0.054	0.051	0.057	2.06	1.95	2.18	2.496	0.062	0.060	0.064	2.49	2.40	2.57	2.479	0.073	0.069	0.076	2.93	2.79	3.08
Left-inferiorparietal	0.93	0.87	0.97	0.92	0.85	0.96	0.94	0.87	0.97	0.89	0.82	0.93	0.93	0.86	0.96	0.86	0.73	0.94	0.91	0.85	0.95	2.363	0.027	0.026	0.028	1.15	1.10	1.21	2.299	0.032	0.030	0.033	1.38	1.31	1.45	2.225	0.033	0.032	0.035	1.51	1.43	1.58
Left-inferiortemporal	0.91	0.84	0.96	0.89	0.80	0.94	0.87	0.71	0.95	0.76	0.55	0.91	0.80	0.60	0.92	0.82	0.71	0.92	0.78	0.61	0.90	2.623	0.047	0.045	0.049	1.78	1.70	1.85	2.582	0.063	0.061	0.065	2.43	2.35	2.51	2.559	0.066	0.062	0.070	2.58	2.44	2.72
Left-isthmuscingulate	0.72	0.50	0.86	0.70	0.50	0.83	0.48	0.27	0.66	0.60	0.37	0.78	0.65	0.37	0.83	0.36	0.14	0.59	0.57	0.27	0.78	2.196	0.069	0.066	0.072	3.14	3.00	3.28	2.275	0.082	0.079	0.085	3.62	3.49	3.75	2.351	0.116	0.112	0.120	4.94	4.78	5.09
Left-lateraloccipital	0.87	0.76	0.93	0.88	0.76	0.94	0.81	0.61	0.94	0.81	0.68	0.90	0.79	0.63	0.88	0.72	0.54	0.85	0.74	0.58	0.86	2.218	0.033	0.032	0.035	1.50	1.43	1.57	2.162	0.035	0.034	0.037	1.63	1.56	1.70	2.110	0.044	0.041	0.046	2.07	1.95	2.19
Left-lateralorbitofrontal	0.50	0.14	0.76	0.73	0.47	0.88	0.74	0.52	0.89	0.53	0.18	0.77	0.54	0.17	0.79	0.55	0.24	0.75	0.67	0.35	0.85	2.502	0.082	0.078	0.085	3.26	3.12	3.40	2.529	0.064	0.061	0.067	2.53	2.42	2.64	2.512	0.068	0.064	0.072	2.71	2.56	2.86
Left-lingual	0.82	0.69	0.92	0.84	0.73	0.93	0.74	0.60	0.91	0.85	0.78	0.91	0.75	0.63	0.88	0.57	0.37	0.83	0.76	0.61	0.88	2.080	0.039	0.037	0.041	1.89	1.80	1.98	2.041	0.037	0.035	0.039	1.83	1.72	1.93	1.955	0.050	0.047	0.053	2.55	2.39	2.72
Left-medialorbitofrontal	0.70	0.49	0.84	0.58	0.27	0.82	0.72	0.53	0.90	0.58	0.33	0.78	0.68	0.40	0.87	0.56	0.17	0.83	0.72	0.48	0.85	2.309	0.066	0.062	0.069	2.85	2.71	2.99	2.352	0.082	0.078	0.086	3.48	3.30	3.67	2.348	0.076	0.072	0.080	3.23	3.05	3.40
Left-middletemporal	0.96	0.91	0.98	0.93	0.86	0.97	0.94	0.86	0.97	0.88	0.82	0.94	0.91	0.82	0.96	0.91	0.87	0.95	0.90	0.81	0.95	2.635	0.036	0.034	0.038	1.36	1.29	1.43	2.591	0.053	0.050	0.055	2.03	1.94	2.12	2.534	0.054	0.052	0.057	2.15	2.03	2.26
Left-parahippocampal	0.92	0.84	0.97	0.96	0.93	0.98	0.93	0.88	0.97	0.92	0.86	0.95	0.88	0.80	0.95	0.87	0.79	0.92	0.90	0.83	0.95	2.549	0.085	0.081	0.090	3.34	3.16	3.53	2.458	0.072	0.069	0.075	2.93	2.81	3.05	2.427	0.091	0.087	0.094	3.73	3.59	3.88
Left-paracentral	0.58	0.36	0.76	0.57	0.41	0.73	0.72	0.51	0.85	0.53	0.35	0.74	0.49	0.27	0.69	0.42	0.20	0.67	0.21	0.03	0.50	2.414	0.066	0.063	0.069	2.74	2.62	2.87	2.282	0.066	0.063	0.068	2.87	2.75	3.00	2.248	0.055	0.053	0.058	2.47	2.35	2.58
Left-parsopercularis	0.84	0.72	0.92	0.85	0.71	0.93	0.79	0.52	0.94	0.76	0.62	0.87	0.77	0.63	0.88	0.75	0.58	0.88	0.83	0.71	0.91	2.508	0.044	0.042	0.046	1.74	1.66	1.82	2.462	0.055	0.053	0.056	2.22	2.14	2.29	2.369	0.060	0.057	0.064	2.55	2.41	2.70
Left-parsorbitalis	0.73	0.61	0.89	0.65	0.44	0.83	0.64	0.40	0.87	0.63	0.41	0.80	0.55	0.32	0.74	0.73	0.49	0.86	0.70	0.49	0.84	2.614	0.068	0.063	0.072	2.60	2.42	2.77	2.561	0.085	0.081	0.089	3.32	3.17	3.47	2.554	0.092	0.087	0.098	3.60	3.39	3.82
Left-parstriangularis	0.77	0.60	0.89	0.64	0.45	0.81	0.74	0.54	0.87	0.69	0.51	0.82	0.57	0.38	0.77	0.71	0.53	0.84	0.65	0.45	0.82	2.392	0.043	0.041	0.044	1.78	1.70	1.86	2.343	0.065	0.062	0.068	2.76	2.63	2.89	2.275	0.064	0.061	0.066	2.79	2.67	2.92
Left-pericalcarine	0.36	0.06	0.75	0.67	0.42	0.89	0.39	0.16	0.89	0.58	0.29	0.81	0.48	0.21	0.75	0.08	0.00	0.72	0.45	0.23	0.65	1.813	0.086	0.080	0.091	4.73	4.43	5.03	1.655	0.054	0.051	0.058	3.27	3.06	3.48	1.593	0.074	0.067	0.081	4.63	4.18	5.08
Left-postcentral	0.77	0.53	0.90	0.82	0.70	0.91	0.81	0.63	0.92	0.59	0.29	0.80	0.57	0.29	0.77	0.44	0.16	0.70	0.51	0.22	0.73	2.134	0.040	0.038	0.041	1.87	1.79	1.94	2.025	0.031	0.030	0.032	1.53	1.46	1.60	1.915	0.036	0.034	0.038	1.87	1.76	1.97
Left-posteriorcingulate	0.83	0.71	0.91	0.72	0.53	0.86	0.83	0.71	0.91	0.67	0.48	0.81	0.69	0.56	0.81	0.30	0.09	0.53	0.34	0.11	0.59	2.323	0.052	0.050	0.055	2.25	2.15	2.36	2.330	0.075	0.072	0.079	3.24	3.10	3.37	2.399	0.060	0.058	0.063	2.52	2.41	2.62
Left-precentral	0.78	0.61	0.90	0.79	0.60	0.91	0.81	0.69	0.89	0.61	0.33	0.83	0.38	0.11	0.72	0.54	0.26	0.79	0.39	0.10	0.70	2.548	0.050	0.047	0.052	1.95	1.84	2.05	2.493	0.052	0.049	0.054	2.08	1.98	2.17	2.342	0.064	0.062	0.067	2.75	2.65	2.86
Left-precuneus	0.93	0.86	0.96	0.87	0.78	0.93	0.92	0.85	0.96	0.89	0.81	0.94	0.86	0.72	0.93	0.85	0.74	0.92	0.86	0.77	0.92	2.331	0.031	0.030	0.032	1.33	1.29	1.38	2.243	0.042	0.041	0.044	1.89	1.83	1.96	2.174	0.033	0.032	0.034	1.52	1.46	1.58
Left-rostralanteriorcingulate	0.79	0.67	0.88	0.55	0.32	0.82	0.80	0.70	0.88	0.58	0.38	0.75	0.67	0.49	0.82	0.46	0.25	0.67	0.75	0.56	0.87	2.704	0.101	0.097	0.105	3.73	3.59	3.87	2.685	0.139	0.131	0.147	5.17	4.88	5.46	2.743	0.108	0.104	0.113	3.95	3.80	4.11
Left-rostralmiddlefrontal	0.87	0.69	0.96	0.89	0.66	0.97	0.85	0.63	0.96	0.87	0.71	0.95	0.75	0.41	0.91	0.76	0.53	0.90	0.81	0.52	0.94	2.337	0.032	0.031	0.034	1.39	1.31	1.46	2.281	0.035	0.033	0.037	1.55	1.45	1.64	2.247	0.046	0.043	0.049	2.05	1.92	2.18
Left-superiorfrontal	0.95	0.90	0.97	0.86	0.71	0.95	0.91	0.78	0.97	0.92	0.87	0.96	0.82	0.60	0.94	0.90	0.79	0.95	0.91	0.84	0.95	2.590	0.029	0.028	0.030	1.12	1.08	1.16	2.533	0.047	0.045	0.050	1.86	1.76	1.97	2.523	0.044	0.042	0.046	1.74	1.65	1.84
Left-superiorparietal	0.95	0.90	0.98	0.91	0.84	0.95	0.90	0.79	0.96	0.89	0.84	0.95	0.89	0.80	0.94	0.87	0.74	0.94	0.90	0.83	0.94	2.251	0.025	0.024	0.025	1.09	1.05	1.13	2.149	0.036	0.035	0.037	1.68	1.62	1.74	2.050	0.035	0.034	0.037	1.72	1.64	1.80
Left-superiortemporal	0.91	0.84	0.96	0.91	0.83	0.95	0.97	0.94	0.99	0.88	0.78	0.94	0.88	0.82	0.94	0.91	0.82	0.96	0.91	0.84	0.97	2.590	0.036	0.034	0.038	1.38	1.30	1.46	2.510	0.047	0.045	0.049	1.88	1.79	1.96	2.444	0.030	0.028	0.031	1.22	1.15	1.28
Left-supramarginal	0.93	0.82	0.97	0.92	0.82	0.97	0.91	0.75	0.97	0.88	0.75	0.94	0.92	0.81	0.96	0.86	0.67	0.93	0.91	0.79	0.96	2.450	0.030	0.029	0.031	1.23	1.18	1.28	2.409	0.035	0.034	0.037	1.46	1.39	1.52	2.326	0.042	0.040	0.044	1.79	1.70	1.88
Left-frontalpole	0.59	0.37	0.80	0.77	0.51	0.89	0.75	0.54	0.86	0.61	0.27	0.82	0.22	0.01	0.60	0.47	0.18	0.72	0.29	0.06	0.66	2.649	0.105	0.100	0.111	3.97	3.77	4.18	2.581	0.097	0.094	0.101	3.77	3.63	3.90	2.607	0.109	0.106	0.112	4.18	4.05	4.31
Left-temporalpole	0.77	0.51	0.88	0.75	0.54	0.86	0.84	0.77	0.92	0.70	0.43	0.83	0.67	0.47	0.84	0.79	0.60	0.89	0.71	0.52	0.85	3.158	0.223	0.213	0.233	7.07	6.75	7.39	3.102	0.210	0.202	0.218	6.77	6.51	7.02	3.171	0.182	0.174	0.190	5.73	5.47	5.99
Left-transversetemporal	0.84	0.74	0.93	0.75	0.61	0.86	0.81	0.67	0.89	0.75	0.59	0.87	0.81	0.66	0.91	0.76	0.62	0.86	0.71	0.52	0.85	2.440	0.054	0.052	0.057	2.22	2.12	2.32	2.321	0.084	0.080	0.087	3.60	3.45	3.75	2.226	0.087	0.083	0.090	3.89	3.74	4.04
Left-insula	0.64	0.38	0.81	0.76	0.54	0.89	0.81	0.59	0.93	0.59	0.29	0.79	0.59	0.32	0.79	0.62	0.32	0.81	0.77	0.51	0.91	2.694	0.101	0.097	0.105	3.76	3.62	3.91	2.770	0.078	0.074	0.082	2.81	2.66	2.96	2.715	0.076	0.072	0.080	2.80	2.65	2.95
Right-bankssts	0.93	0.81	0.97	0.90	0.74	0.95	0.86	0.68	0.94	0.86	0.68	0.93	0.88	0.73	0.95	0.83	0.61	0.91	0.84	0.69	0.92	2.499	0.036	0.034	0.038	1.45	1.38	1.52	2.455	0.049	0.047	0.051	2.01	1.92	2.09	2.387	0.065	0.062	0.068	2.72	2.60	2.84
Right-caudalanteriorcingulate	0.81	0.70	0.89	0.76	0.61	0.86	0.86	0.73	0.93	0.55	0.38	0.73	0.68	0.57	0.79	0.27	0.12	0.47	0.48	0.32	0.65	2.355	0.066	0.063	0.069	2.80	2.68	2.92	2.438	0.103	0.099	0.108	4.24	4.07	4.41	2.525	0.108	0.103	0.113	4.26	4.07	4.46
Right-caudalmiddlefrontal	0.96	0.90	0.98	0.91	0.77	0.97	0.84	0.61	0.95	0.88	0.73	0.94	0.90	0.76	0.96	0.85	0.65	0.95	0.90	0.74	0.96	2.470	0.026	0.025	0.027	1.07	1.02	1.11	2.382	0.040	0.038	0.042	1.68	1.60	1.76	2.314	0.051	0.049	0.054	2.22	2.10	2.34
Right-cuneus	0.91	0.84	0.96	0.87	0.77	0.94	0.67	0.37	0.88	0.74	0.58	0.86	0.79	0.62	0.90	0.60	0.37	0.79	0.79	0.65	0.90	2.043	0.034	0.032	0.035	1.65	1.56	1.73	1.939	0.040	0.038	0.042	2.08	1.98	2.18	1.874	0.064	0.061	0.067	3.42	3.26	3.59
Right-entorhinal	0.89	0.75	0.95	0.85	0.69	0.93	0.90	0.78	0.95	0.82	0.62	0.92	0.82	0.65	0.91	0.80	0.61	0.89	0.81	0.59	0.91	3.159	0.150	0.144	0.156	4.76	4.57	4.95	2.988	0.156	0.149	0.162	5.22	5.00	5.43	3.074	0.125	0.120	0.131	4.08	3.89	4.27
Right-fusiform	0.96	0.91	0.98	0.86	0.68	0.94	0.93	0.85	0.96	0.86	0.73	0.93	0.87	0.72	0.94	0.84	0.70	0.93	0.83	0.59	0.92	2.659	0.040	0.038	0.042	1.50	1.44	1.56	2.552	0.065	0.062	0.069	2.55	2.42	2.69	2.551	0.053	0.051	0.055	2.08	1.99	2.17
Right-inferiorparietal	0.95	0.89	0.98	0.91	0.83	0.96	0.91	0.76	0.98	0.90	0.81	0.94	0.94	0.88	0.97	0.84	0.66	0.93	0.94	0.87	0.97	2.401	0.030	0.029	0.031	1.24	1.19	1.29	2.323	0.039	0.037	0.041	1.69	1.61	1.77	2.271	0.036	0.033	0.038	1.57	1.46	1.69
Right-inferiortemporal	0.91	0.82	0.95	0.89	0.79	0.94	0.83	0.54	0.94	0.89	0.74	0.95	0.88	0.72	0.95	0.73	0.32	0.91	0.81	0.57	0.91	2.659	0.053	0.051	0.055	1.98	1.90	2.07	2.666	0.062	0.059	0.064	2.31	2.22	2.41	2.633	0.079	0.075	0.083	3.01	2.86	3.17
Right-isthmuscingulate	0.54	0.31	0.74	0.74	0.53	0.87	0.64	0.45	0.79	0.65	0.42	0.81	0.53	0.26	0.77	0.43	0.18	0.65	0.38	0.13	0.66	2.217	0.096	0.091	0.101	4.33	4.12	4.54	2.303	0.093	0.089	0.097	4.04	3.88	4.20	2.397	0.124	0.119	0.128	5.15	4.96	5.34
Right-lateraloccipital	0.92	0.85	0.96	0.87	0.76	0.95	0.90	0.74	0.98	0.91	0.83	0.96	0.87	0.79	0.93	0.82	0.64	0.92	0.86	0.74	0.93	2.284	0.032	0.031	0.034	1.42	1.36	1.47	2.194	0.039	0.037	0.041	1.77	1.67	1.87	2.158	0.029	0.027	0.032	1.36	1.26	1.47
Right-lateralorbitofrontal	0.49	0.19	0.71	0.56	0.30	0.76	0.70	0.32	0.86	0.36	0.07	0.62	0.49	0.19	0.73	0.41	0.04	0.69	0.59	0.32	0.77	2.525	0.096	0.093	0.100	3.81	3.67	3.96	2.512	0.076	0.073	0.080	3.04	2.91	3.18	2.529	0.101	0.097	0.104	3.98	3.84	4.12
Right-lingual	0.89	0.81	0.95	0.78	0.57	0.90	0.62	0.19	0.89	0.77	0.58	0.89	0.60	0.43	0.75	0.43	0.10	0.74	0.59	0.38	0.78	2.120	0.041	0.040	0.042	1.94	1.88	2.00	2.052	0.048	0.046	0.051	2.36	2.25	2.47	2.003	0.056	0.052	0.060	2.79	2.61	2.97
Right-medialorbitofrontal	0.56	0.36	0.78	0.52	0.28	0.74	0.77	0.59	0.88	0.50	0.31	0.68	0.49	0.17	0.74	0.43	0.14	0.72	0.38	0.07	0.67	2.402	0.073	0.068	0.077	3.03	2.85	3.21	2.421	0.095	0.091	0.099	3.92	3.75	4.09	2.387	0.069	0.065	0.072	2.87	2.73	3.02
Right-middletemporal	0.96	0.90	0.98	0.93	0.84	0.97	0.94	0.85	0.98	0.94	0.87	0.97	0.93	0.85	0.97	0.89	0.79	0.94	0.91	0.75	0.97	2.686	0.037	0.036	0.039	1.39	1.32	1.45	2.620	0.048	0.046	0.050	1.83	1.75	1.91	2.585	0.047	0.045	0.050	1.82	1.73	1.92
Right-parahippocampal	0.93	0.86	0.97	0.93	0.88	0.96	0.93	0.88	0.97	0.87	0.79	0.93	0.88	0.76	0.94	0.84	0.72	0.95	0.89	0.84	0.94	2.595	0.069	0.066	0.073	2.68	2.55	2.80	2.557	0.081	0.079	0.084	3.18	3.08	3.29	2.503	0.076	0.072	0.080	3.04	2.88	3.19
Right-paracentral	0.72	0.48	0.92	0.81	0.67	0.90	0.86	0.76	0.93	0.67	0.53	0.81	0.75	0.61	0.88	0.63	0.40	0.82	0.62	0.41	0.80	2.503	0.055	0.051	0.058	2.19	2.05	2.33	2.408	0.061	0.059	0.063	2.54	2.44	2.63	2.338	0.060	0.058	0.063	2.59	2.47	2.70
Right-parsopercularis	0.89	0.81	0.95	0.89	0.76	0.94	0.86	0.75	0.93	0.90	0.79	0.95	0.84	0.65	0.94	0.71	0.49	0.86	0.71	0.44	0.89	2.477	0.034	0.033	0.036	1.39	1.33	1.44	2.380	0.046	0.044	0.047	1.92	1.85	1.99	2.327	0.045	0.043	0.047	1.91	1.83	2.00
Right-parsorbitalis	0.79	0.53	0.91	0.77	0.45	0.92	0.74	0.41	0.91	0.67	0.32	0.86	0.81	0.60	0.91	0.60	0.24	0.81	0.65	0.29	0.83	2.545	0.060	0.057	0.063	2.35	2.23	2.46	2.458	0.058	0.055	0.062	2.38	2.25	2.51	2.497	0.066	0.062	0.069	2.63	2.47	2.78
Right-parstriangularis	0.92	0.80	0.97	0.80	0.50	0.92	0.82	0.50	0.93	0.77	0.45	0.92	0.75	0.40	0.91	0.71	0.31	0.89	0.73	0.43	0.88	2.356	0.026	0.024	0.027	1.08	1.03	1.14	2.267	0.046	0.044	0.048	2.03	1.92	2.14	2.231	0.055	0.053	0.058	2.48	2.38	2.58
Right-pericalcarine	0.75	0.58	0.86	0.45	0.26	0.64	0.46	0.16	0.81	0.38	0.13	0.66	0.57	0.37	0.75	0.23	0.07	0.48	0.26	0.06	0.50	1.845	0.059	0.057	0.062	3.20	3.07	3.33	1.672	0.078	0.075	0.081	4.66	4.49	4.83	1.588	0.060	0.056	0.063	3.76	3.52	3.99
Right-postcentral	0.79	0.66	0.88	0.91	0.84	0.95	0.77	0.56	0.93	0.77	0.60	0.88	0.69	0.54	0.85	0.57	0.32	0.84	0.69	0.53	0.82	2.108	0.042	0.040	0.044	1.97	1.88	2.07	1.953	0.029	0.027	0.030	1.46	1.39	1.53	1.863	0.044	0.041	0.047	2.35	2.19	2.51
Right-posteriorcingulate	0.71	0.42	0.89	0.67	0.52	0.79	0.55	0.30	0.75	0.29	0.03	0.65	0.58	0.37	0.74	0.13	0.00	0.41	0.27	0.02	0.57	2.317	0.059	0.057	0.061	2.55	2.44	2.65	2.348	0.071	0.068	0.074	3.01	2.89	3.13	2.414	0.091	0.087	0.095	3.78	3.62	3.93
Right-precentral	0.79	0.55	0.92	0.79	0.64	0.91	0.90	0.84	0.95	0.83	0.75	0.90	0.73	0.47	0.88	0.74	0.53	0.88	0.59	0.35	0.79	2.522	0.050	0.047	0.053	1.97	1.85	2.10	2.398	0.057	0.055	0.060	2.39	2.30	2.49	2.269	0.043	0.042	0.045	1.91	1.83	1.99
Right-precuneus	0.95	0.92	0.97	0.93	0.88	0.96	0.91	0.81	0.96	0.93	0.89	0.96	0.91	0.85	0.95	0.88	0.79	0.94	0.90	0.84	0.95	2.377	0.026	0.025	0.027	1.08	1.04	1.12	2.301	0.034	0.033	0.036	1.50	1.43	1.56	2.239	0.043	0.041	0.044	1.91	1.83	1.98
Right-rostralanteriorcingulate	0.69	0.47	0.84	0.72	0.52	0.85	0.68	0.49	0.83	0.78	0.61	0.88	0.80	0.69	0.88	0.49	0.25	0.71	0.55	0.32	0.73	2.745	0.092	0.088	0.097	3.37	3.21	3.52	2.760	0.111	0.106	0.115	4.01	3.84	4.17	2.810	0.131	0.125	0.137	4.66	4.45	4.87
Right-rostralmiddlefrontal	0.88	0.71	0.95	0.87	0.55	0.96	0.83	0.49	0.94	0.86	0.64	0.94	0.74	0.24	0.95	0.78	0.40	0.92	0.76	0.43	0.90	2.274	0.036	0.034	0.038	1.58	1.51	1.65	2.193	0.034	0.032	0.035	1.53	1.45	1.61	2.177	0.042	0.040	0.044	1.95	1.86	2.04
Right-superiorfrontal	0.94	0.86	0.98	0.87	0.67	0.96	0.90	0.72	0.96	0.93	0.84	0.97	0.86	0.64	0.94	0.86	0.65	0.95	0.88	0.73	0.95	2.588	0.029	0.028	0.030	1.12	1.08	1.16	2.547	0.040	0.038	0.042	1.57	1.48	1.65	2.510	0.040	0.038	0.042	1.59	1.52	1.66
Right-superiorparietal	0.97	0.94	0.99	0.91	0.84	0.95	0.90	0.73	0.98	0.89	0.84	0.95	0.90	0.82	0.95	0.86	0.69	0.95	0.87	0.78	0.93	2.234	0.021	0.020	0.022	0.94	0.90	0.99	2.116	0.040	0.039	0.042	1.90	1.82	1.99	2.026	0.034	0.032	0.037	1.69	1.57	1.81
Right-superiortemporal	0.97	0.94	0.98	0.93	0.89	0.96	0.95	0.89	0.97	0.94	0.88	0.97	0.90	0.84	0.95	0.93	0.86	0.97	0.94	0.89	0.97	2.636	0.027	0.026	0.028	1.01	0.97	1.05	2.554	0.041	0.040	0.043	1.61	1.55	1.66	2.474	0.043	0.041	0.044	1.73	1.67	1.79
Right-supramarginal	0.96	0.91	0.99	0.91	0.80	0.97	0.89	0.74	0.97	0.93	0.87	0.97	0.93	0.84	0.97	0.85	0.65	0.95	0.91	0.84	0.96	2.451	0.020	0.019	0.021	0.82	0.77	0.86	2.359	0.036	0.034	0.038	1.55	1.46	1.63	2.302	0.045	0.042	0.047	1.94	1.82	2.06
Right-frontalpole	0.65	0.28	0.84	0.49	0.16	0.75	0.67	0.41	0.85	0.58	0.32	0.79	0.28	0.03	0.59	0.43	0.12	0.68	0.40	0.09	0.64	2.678	0.120	0.115	0.126	4.49	4.28	4.69	2.598	0.159	0.152	0.166	6.12	5.84	6.40	2.657	0.125	0.119	0.132	4.71	4.46	4.96
Right-temporalpole	0.74	0.31	0.91	0.71	0.39	0.88	0.87	0.69	0.94	0.78	0.48	0.90	0.55	0.17	0.77	0.71	0.37	0.86	0.82	0.50	0.93	3.307	0.192	0.182	0.201	5.80	5.51	6.08	3.206	0.197	0.188	0.206	6.15	5.86	6.44	3.352	0.138	0.131	0.144	4.11	3.91	4.30
Right-transversetemporal	0.86	0.76	0.93	0.74	0.58	0.86	0.75	0.58	0.86	0.76	0.63	0.87	0.78	0.65	0.87	0.71	0.57	0.83	0.52	0.32	0.74	2.450	0.051	0.049	0.053	2.09	1.99	2.18	2.355	0.096	0.092	0.100	4.09	3.93	4.25	2.166	0.100	0.096	0.104	4.64	4.45	4.82
Right-insula	0.70	0.47	0.86	0.81	0.62	0.92	0.83	0.68	0.91	0.77	0.55	0.89	0.78	0.57	0.91	0.75	0.57	0.86	0.84	0.70	0.92	2.739	0.081	0.077	0.085	2.95	2.80	3.09	2.695	0.071	0.068	0.075	2.64	2.51	2.77	2.748	0.090	0.086	0.093	3.26	3.13	3.39
