# Supplementary material for: Brain morphometry in older adults with and without dementia using extremely rapid structural scans
Source: Neuroimage. Author manuscript; Available in PMC 2023 Aug 1. (PMC10330834; doi:10.1016/j.neuroimage.2023.120173)
Supplement: 2 [file NIHMS1910689-supplement-2.csv]

region	ADNI_Reliability_R2	ADNI_Reliability_R2_lowerCI	ADNI_Reliability_R2_upperCI	CSx6_0.8mm_Reliability_R2	CSx6_0.8mm_Reliability_R2_lowerCI	CSx6_0.8mm_Reliability_R2_upperCI	CSx6_1.2mm_Reliability_R2	CSx6_1.2mm_Reliability_R2_lowerCI	CSx6_1.2mm_Reliability_R2_upperCI	CSx6_1.2mm_Validity_R2_Day1	CSx6_1.2mm_Validity_R2_Day1_lowerCI	CSx6_1.2mm_Validity_R2_Day1_upperCI	CSx6_1.2mm_Validity_R2_Day2	CSx6_1.2mm_Validity_R2_Day2_lowerCI	CSx6_1.2mm_Validity_R2_Day2_upperCI	CSx6_0.8mm_Validity_R2_Day1	CSx6_0.8mm_Validity_R2_Day1_lowerCI	CSx6_0.8mm_Validity_R2_Day1_upperCI	CSx6_0.8mm_Validity_R2_Day2	CSx6_0.8mm_Validity_R2_Day2_lowerCI	CSx6_0.8mm_Validity_R2_Day2_upperCI	ADNI_meanSize_mm	ADNI_absoluteError_mm	ADNI_absoluteError_mm_lowerCI	ADNI_absoluteError_mm_upperCI	ADNI_percentError	ADNI_percentError_lowerCI	ADNI_percentError_upperCI	CSx6_0.8mm_meanSize_mm	CSx6_0.8mm_absoluteError_mm	CSx6_0.8mm_absoluteError_mm_lowerCI	CSx6_0.8mm_absoluteError_mm_upperCI	CSx6_0.8mm_percentError	CSx6_0.8mm_percentError_lowerCI	CSx6_0.8mm_percentError_upperCI	CSx6_1.2mm_meanSize_mm	CSx6_1.2mm_absoluteError_mm	CSx6_1.2mm_absoluteError_mm_lowerCI	CSx6_1.2mm_absoluteError_mm_upperCI	CSx6_1.2mm_percentError	CSx6_1.2mm_percentError_lowerCI	CSx6_1.2mm_percentError_upperCI
eTIV	0.99	0.99	1.00	0.99	0.97	0.99	0.99	0.97	0.99	0.99	0.97	0.99	0.98	0.96	0.99	0.95	0.92	0.98	0.95	0.91	0.97	1032411	6635	6334	6935	0.64	0.61	0.67	1086978	12043	11503	12583	1.11	1.06	1.16	1029138	9093	8669	9516	0.88	0.84	0.92
WholeBrainVolume	1.00	1.00	1.00	0.99	0.97	1.00	0.99	0.98	1.00	0.98	0.97	0.99	0.97	0.96	0.99	0.98	0.97	0.99	0.97	0.94	0.98	1545436	4276	4071	4482	0.28	0.26	0.29	1556370	7386	6528	8243	0.47	0.42	0.53	1514824	6291	5693	6890	0.42	0.38	0.45
Left-MeanThickness	0.96	0.93	0.98	0.89	0.78	0.95	0.96	0.90	0.99	0.93	0.87	0.96	0.92	0.86	0.96	0.86	0.73	0.94	0.83	0.67	0.92	2.409	0.017	0.016	0.018	0.70	0.67	0.73	2.367	0.028	0.027	0.029	1.19	1.14	1.24	2.314	0.019	0.018	0.020	0.81	0.77	0.85
Right-MeanThickness	0.98	0.96	0.99	0.89	0.77	0.95	0.97	0.94	0.99	0.95	0.90	0.98	0.95	0.90	0.97	0.88	0.74	0.96	0.82	0.65	0.92	2.423	0.015	0.014	0.015	0.60	0.58	0.62	2.368	0.029	0.027	0.030	1.21	1.16	1.27	2.301	0.016	0.015	0.017	0.70	0.67	0.74
Left-Thalamus-Proper	0.82	0.69	0.91	0.90	0.79	0.96	0.77	0.59	0.90	0.76	0.63	0.86	0.74	0.53	0.88	0.78	0.65	0.87	0.81	0.69	0.92	6774	210	199	221	3.10	2.93	3.26	6750	209	198	219	3.09	2.94	3.24	6333	261	248	274	4.13	3.92	4.33
Left-Caudate	0.95	0.90	0.99	0.95	0.85	0.98	0.94	0.86	0.97	0.93	0.87	0.97	0.91	0.82	0.96	0.90	0.81	0.95	0.93	0.86	0.96	3139	73	69	78	2.33	2.18	2.48	3167	88	84	92	2.78	2.66	2.91	3005	102	98	107	3.40	3.27	3.54
Left-Putamen	0.95	0.90	0.98	0.93	0.89	0.97	0.93	0.89	0.97	0.88	0.80	0.94	0.95	0.91	0.97	0.85	0.78	0.93	0.90	0.84	0.96	4150	134	127	140	3.22	3.07	3.37	4222	140	134	146	3.32	3.18	3.47	4059	143	137	149	3.52	3.37	3.67
Left-Pallidum	0.70	0.51	0.84	0.52	0.20	0.77	0.79	0.68	0.88	0.46	0.15	0.78	0.68	0.44	0.85	0.65	0.43	0.82	0.69	0.48	0.83	1908	110	105	115	5.75	5.48	6.02	1864	139	132	145	7.44	7.09	7.79	1921	94	90	97	4.88	4.70	5.06
Left-Hippocampus	0.86	0.59	0.98	0.94	0.88	0.98	0.92	0.82	0.97	0.93	0.86	0.97	0.82	0.56	0.95	0.88	0.83	0.96	0.79	0.60	0.96	3342	134	122	145	4.00	3.65	4.35	3366	99	94	105	2.95	2.78	3.12	3333	141	134	148	4.23	4.03	4.44
Left-Amygdala	0.95	0.89	0.97	0.90	0.77	0.98	0.89	0.81	0.95	0.91	0.86	0.95	0.85	0.73	0.93	0.91	0.84	0.95	0.88	0.78	0.94	1238	75	72	78	6.03	5.80	6.27	1241	77	73	81	6.22	5.89	6.55	1233	100	96	105	8.14	7.79	8.48
Left-Accumbens-area	0.83	0.72	0.91	0.81	0.64	0.91	0.86	0.75	0.93	0.78	0.62	0.88	0.76	0.60	0.88	0.81	0.66	0.91	0.81	0.69	0.89	342	37	36	38	10.82	10.46	11.18	377	37	36	39	9.89	9.48	10.30	360	39	38	41	10.97	10.54	11.40
Left-VentralDC	0.83	0.71	0.93	0.91	0.84	0.96	0.77	0.63	0.92	0.79	0.69	0.90	0.77	0.64	0.87	0.85	0.73	0.92	0.84	0.69	0.93	3871	128	121	134	3.30	3.14	3.46	3773	107	103	112	2.84	2.72	2.96	3688	147	138	155	3.97	3.73	4.22
Right-Thalamus-Proper	0.89	0.83	0.93	0.91	0.86	0.95	0.87	0.76	0.94	0.79	0.67	0.90	0.81	0.70	0.91	0.87	0.80	0.92	0.84	0.76	0.91	6736	166	159	172	2.46	2.36	2.56	6762	160	154	167	2.37	2.28	2.46	6356	163	155	172	2.57	2.44	2.70
Right-Caudate	0.92	0.83	0.97	0.87	0.75	0.94	0.95	0.91	0.98	0.91	0.85	0.96	0.92	0.86	0.96	0.93	0.86	0.97	0.87	0.76	0.93	3261	109	103	115	3.35	3.15	3.54	3337	154	147	161	4.61	4.40	4.83	3196	97	92	102	3.04	2.89	3.18
Right-Putamen	0.95	0.91	0.98	0.94	0.87	0.98	0.94	0.88	0.98	0.87	0.75	0.95	0.87	0.75	0.94	0.92	0.87	0.97	0.93	0.87	0.97	4259	137	131	143	3.22	3.08	3.35	4205	133	125	141	3.16	2.97	3.35	4064	151	142	160	3.72	3.50	3.93
Right-Pallidum	0.86	0.75	0.93	0.81	0.72	0.89	0.80	0.63	0.90	0.73	0.54	0.86	0.77	0.63	0.87	0.78	0.66	0.88	0.78	0.64	0.89	1864	77	74	79	4.10	3.95	4.26	1766	101	97	106	5.74	5.49	5.99	1832	97	92	101	5.28	5.05	5.52
Right-Hippocampus	0.97	0.95	0.98	0.93	0.88	0.98	0.94	0.90	0.97	0.97	0.94	0.98	0.93	0.89	0.98	0.96	0.92	0.98	0.89	0.79	0.98	3605	79	76	83	2.20	2.12	2.29	3576	92	87	97	2.56	2.42	2.70	3576	99	93	104	2.77	2.61	2.92
Right-Amygdala	0.89	0.70	0.98	0.92	0.86	0.96	0.81	0.60	0.96	0.58	0.15	0.95	0.94	0.88	0.97	0.91	0.86	0.95	0.89	0.76	0.96	1485	64	59	69	4.30	3.96	4.65	1444	74	71	77	5.11	4.89	5.33	1468	91	84	98	6.18	5.72	6.65
Right-Accumbens-area	0.86	0.74	0.92	0.88	0.78	0.94	0.86	0.68	0.95	0.72	0.43	0.89	0.81	0.63	0.92	0.86	0.71	0.93	0.79	0.60	0.90	411	28	27	29	6.90	6.65	7.15	433	33	31	34	7.54	7.26	7.83	413	30	28	31	7.19	6.82	7.56
Right-VentralDC	0.89	0.83	0.94	0.89	0.81	0.94	0.88	0.79	0.93	0.86	0.76	0.93	0.87	0.77	0.93	0.90	0.81	0.96	0.83	0.73	0.90	3816	108	104	112	2.82	2.72	2.93	3750	106	102	111	2.84	2.71	2.96	3663	113	108	118	3.09	2.96	3.22
Left-bankssts	0.96	0.90	0.98	0.92	0.87	0.95	0.89	0.79	0.95	0.80	0.66	0.91	0.84	0.75	0.90	0.87	0.77	0.93	0.86	0.78	0.93	2.397	0.027	0.026	0.029	1.14	1.09	1.20	2.360	0.047	0.045	0.049	1.99	1.90	2.07	2.304	0.054	0.052	0.057	2.36	2.25	2.47
Left-caudalanteriorcingulate	0.77	0.62	0.88	0.65	0.42	0.83	0.75	0.58	0.88	0.60	0.41	0.77	0.35	0.12	0.61	0.43	0.25	0.62	0.50	0.32	0.68	2.519	0.088	0.085	0.091	3.50	3.37	3.63	2.342	0.090	0.086	0.095	3.86	3.68	4.03	2.567	0.116	0.110	0.121	4.50	4.29	4.71
Left-caudalmiddlefrontal	0.90	0.79	0.96	0.91	0.82	0.96	0.92	0.83	0.96	0.91	0.80	0.96	0.92	0.84	0.96	0.88	0.71	0.95	0.86	0.69	0.94	2.493	0.043	0.041	0.044	1.71	1.64	1.78	2.490	0.048	0.046	0.049	1.91	1.85	1.98	2.372	0.046	0.044	0.048	1.94	1.87	2.01
Left-cuneus	0.85	0.75	0.92	0.71	0.54	0.84	0.84	0.74	0.92	0.54	0.34	0.73	0.59	0.37	0.77	0.66	0.49	0.80	0.74	0.62	0.85	1.983	0.037	0.036	0.039	1.88	1.80	1.96	2.023	0.054	0.052	0.056	2.66	2.55	2.78	1.898	0.041	0.039	0.042	2.15	2.07	2.23
Left-entorhinal	0.88	0.75	0.94	0.78	0.62	0.89	0.86	0.75	0.93	0.86	0.72	0.93	0.91	0.84	0.94	0.87	0.73	0.94	0.81	0.71	0.89	2.925	0.193	0.186	0.200	6.59	6.36	6.82	2.491	0.159	0.150	0.167	6.37	6.03	6.71	2.770	0.186	0.178	0.194	6.71	6.42	7.01
Left-fusiform	0.89	0.81	0.96	0.71	0.53	0.84	0.91	0.83	0.95	0.85	0.71	0.92	0.86	0.78	0.93	0.74	0.58	0.86	0.66	0.47	0.81	2.601	0.054	0.051	0.057	2.06	1.95	2.18	2.407	0.066	0.063	0.068	2.72	2.61	2.83	2.477	0.063	0.061	0.066	2.55	2.46	2.65
Left-inferiorparietal	0.93	0.87	0.97	0.87	0.77	0.93	0.90	0.80	0.95	0.85	0.71	0.92	0.87	0.74	0.94	0.86	0.73	0.92	0.80	0.61	0.90	2.363	0.027	0.026	0.028	1.15	1.10	1.21	2.311	0.038	0.037	0.040	1.65	1.58	1.72	2.248	0.043	0.041	0.044	1.90	1.82	1.97
Left-inferiortemporal	0.91	0.84	0.96	0.72	0.53	0.85	0.85	0.74	0.92	0.77	0.55	0.90	0.83	0.67	0.92	0.60	0.34	0.80	0.59	0.33	0.77	2.623	0.047	0.045	0.049	1.78	1.70	1.85	2.405	0.067	0.064	0.069	2.78	2.67	2.89	2.545	0.070	0.067	0.073	2.75	2.63	2.87
Left-isthmuscingulate	0.72	0.50	0.86	0.83	0.61	0.93	0.68	0.46	0.82	0.63	0.33	0.81	0.59	0.29	0.79	0.43	0.15	0.68	0.73	0.55	0.85	2.196	0.069	0.066	0.072	3.14	3.00	3.28	2.135	0.049	0.047	0.052	2.32	2.21	2.42	2.341	0.084	0.081	0.087	3.60	3.47	3.73
Left-lateraloccipital	0.87	0.76	0.93	0.60	0.27	0.91	0.93	0.88	0.96	0.75	0.54	0.91	0.79	0.62	0.89	0.83	0.72	0.91	0.48	0.15	0.85	2.218	0.033	0.032	0.035	1.50	1.43	1.57	2.128	0.043	0.039	0.046	2.01	1.85	2.17	2.148	0.029	0.028	0.030	1.33	1.29	1.38
Left-lateralorbitofrontal	0.50	0.14	0.76	0.28	0.08	0.58	0.53	0.15	0.79	0.46	0.11	0.74	0.50	0.16	0.75	0.30	0.03	0.63	0.25	0.01	0.62	2.502	0.082	0.078	0.085	3.26	3.12	3.40	2.460	0.101	0.096	0.107	4.12	3.91	4.33	2.533	0.091	0.086	0.095	3.58	3.40	3.76
Left-lingual	0.82	0.69	0.92	0.73	0.51	0.87	0.91	0.84	0.95	0.76	0.59	0.86	0.70	0.55	0.82	0.61	0.40	0.76	0.72	0.50	0.85	2.080	0.039	0.037	0.041	1.89	1.80	1.98	2.101	0.059	0.057	0.062	2.83	2.71	2.95	2.010	0.032	0.031	0.034	1.60	1.54	1.67
Left-medialorbitofrontal	0.70	0.49	0.84	0.63	0.34	0.80	0.47	0.22	0.73	0.48	0.24	0.68	0.48	0.18	0.78	0.48	0.22	0.70	0.59	0.35	0.78	2.309	0.066	0.062	0.069	2.85	2.71	2.99	2.226	0.063	0.061	0.066	2.85	2.73	2.97	2.355	0.094	0.089	0.098	3.98	3.79	4.17
Left-middletemporal	0.96	0.91	0.98	0.81	0.65	0.90	0.95	0.91	0.97	0.87	0.80	0.92	0.93	0.89	0.97	0.86	0.75	0.92	0.81	0.63	0.92	2.635	0.036	0.034	0.038	1.36	1.29	1.43	2.518	0.068	0.065	0.071	2.69	2.57	2.80	2.574	0.053	0.051	0.055	2.06	1.99	2.13
Left-parahippocampal	0.92	0.84	0.97	0.91	0.85	0.95	0.92	0.86	0.96	0.87	0.79	0.93	0.90	0.82	0.96	0.87	0.81	0.92	0.83	0.70	0.93	2.549	0.085	0.081	0.090	3.34	3.16	3.53	2.351	0.099	0.095	0.103	4.22	4.04	4.40	2.446	0.092	0.088	0.096	3.75	3.59	3.90
Left-paracentral	0.58	0.36	0.76	0.68	0.52	0.82	0.78	0.61	0.89	0.56	0.40	0.73	0.29	0.12	0.49	0.51	0.24	0.80	0.31	0.10	0.60	2.414	0.066	0.063	0.069	2.74	2.62	2.87	2.433	0.065	0.062	0.068	2.67	2.54	2.80	2.188	0.045	0.044	0.047	2.08	2.00	2.16
Left-parsopercularis	0.84	0.72	0.92	0.80	0.62	0.90	0.82	0.64	0.92	0.81	0.67	0.92	0.77	0.61	0.88	0.76	0.58	0.87	0.68	0.51	0.81	2.508	0.044	0.042	0.046	1.74	1.66	1.82	2.533	0.053	0.050	0.055	2.07	1.98	2.17	2.421	0.059	0.057	0.062	2.44	2.34	2.55
Left-parsorbitalis	0.73	0.61	0.89	0.63	0.37	0.82	0.60	0.27	0.81	0.44	0.15	0.79	0.35	0.06	0.67	0.15	0.00	0.58	0.48	0.25	0.70	2.614	0.068	0.063	0.072	2.60	2.42	2.77	2.531	0.088	0.084	0.092	3.49	3.33	3.66	2.538	0.109	0.105	0.114	4.31	4.13	4.50
Left-parstriangularis	0.77	0.60	0.89	0.73	0.57	0.87	0.86	0.77	0.92	0.66	0.47	0.82	0.59	0.43	0.76	0.61	0.39	0.80	0.61	0.43	0.76	2.392	0.043	0.041	0.044	1.78	1.70	1.86	2.386	0.055	0.053	0.058	2.31	2.21	2.42	2.325	0.046	0.044	0.047	1.96	1.88	2.03
Left-pericalcarine	0.36	0.06	0.75	0.74	0.57	0.87	0.85	0.71	0.92	0.43	0.15	0.72	0.54	0.36	0.70	0.40	0.13	0.68	0.45	0.24	0.65	1.813	0.086	0.080	0.091	4.73	4.43	5.03	1.871	0.064	0.061	0.067	3.41	3.27	3.56	1.575	0.039	0.037	0.041	2.47	2.36	2.58
Left-postcentral	0.77	0.53	0.90	0.92	0.84	0.96	0.84	0.72	0.92	0.58	0.30	0.78	0.57	0.31	0.77	0.63	0.37	0.82	0.62	0.37	0.81	2.134	0.040	0.038	0.041	1.87	1.79	1.94	2.119	0.029	0.028	0.030	1.36	1.31	1.42	1.945	0.034	0.033	0.036	1.77	1.71	1.83
Left-posteriorcingulate	0.83	0.71	0.91	0.71	0.52	0.86	0.60	0.32	0.79	0.66	0.50	0.79	0.38	0.18	0.60	0.48	0.29	0.67	0.62	0.44	0.77	2.323	0.052	0.050	0.055	2.25	2.15	2.36	2.304	0.054	0.052	0.057	2.37	2.25	2.48	2.345	0.100	0.096	0.104	4.27	4.11	4.43
Left-precentral	0.78	0.61	0.90	0.83	0.72	0.91	0.80	0.63	0.90	0.61	0.34	0.83	0.44	0.13	0.74	0.40	0.13	0.73	0.24	0.09	0.48	2.548	0.050	0.047	0.052	1.95	1.84	2.05	2.591	0.051	0.048	0.054	1.97	1.87	2.07	2.393	0.055	0.052	0.057	2.29	2.19	2.39
Left-precuneus	0.93	0.86	0.96	0.84	0.69	0.94	0.93	0.87	0.97	0.86	0.76	0.93	0.83	0.73	0.91	0.88	0.79	0.94	0.80	0.60	0.91	2.331	0.031	0.030	0.032	1.33	1.29	1.38	2.291	0.038	0.036	0.040	1.67	1.58	1.76	2.176	0.032	0.030	0.033	1.46	1.40	1.53
Left-rostralanteriorcingulate	0.79	0.67	0.88	0.60	0.39	0.77	0.65	0.52	0.79	0.59	0.33	0.78	0.57	0.36	0.76	0.41	0.18	0.64	0.30	0.09	0.57	2.704	0.101	0.097	0.105	3.73	3.59	3.87	2.604	0.101	0.097	0.106	3.89	3.72	4.06	2.693	0.131	0.126	0.137	4.88	4.67	5.08
Left-rostralmiddlefrontal	0.87	0.69	0.96	0.84	0.65	0.93	0.90	0.76	0.96	0.82	0.61	0.93	0.78	0.51	0.91	0.83	0.56	0.95	0.80	0.55	0.92	2.337	0.032	0.031	0.034	1.39	1.31	1.46	2.292	0.040	0.038	0.041	1.73	1.66	1.80	2.242	0.039	0.037	0.041	1.74	1.66	1.82
Left-superiorfrontal	0.95	0.90	0.97	0.87	0.74	0.94	0.97	0.93	0.98	0.94	0.90	0.97	0.91	0.81	0.96	0.87	0.77	0.94	0.83	0.66	0.93	2.590	0.029	0.028	0.030	1.12	1.08	1.16	2.582	0.043	0.041	0.045	1.68	1.60	1.75	2.508	0.029	0.028	0.030	1.15	1.10	1.20
Left-superiorparietal	0.95	0.90	0.98	0.90	0.82	0.94	0.95	0.91	0.97	0.85	0.79	0.93	0.89	0.83	0.94	0.90	0.86	0.94	0.87	0.75	0.94	2.251	0.025	0.024	0.025	1.09	1.05	1.13	2.194	0.035	0.034	0.036	1.59	1.53	1.64	2.082	0.030	0.029	0.031	1.44	1.40	1.49
Left-superiortemporal	0.91	0.84	0.96	0.84	0.74	0.92	0.92	0.83	0.97	0.90	0.79	0.97	0.93	0.88	0.96	0.84	0.69	0.93	0.84	0.73	0.92	2.590	0.036	0.034	0.038	1.38	1.30	1.46	2.501	0.056	0.053	0.059	2.24	2.14	2.34	2.449	0.043	0.041	0.046	1.77	1.67	1.88
Left-supramarginal	0.93	0.82	0.97	0.89	0.78	0.94	0.90	0.78	0.96	0.88	0.73	0.94	0.94	0.87	0.97	0.88	0.72	0.94	0.88	0.77	0.94	2.450	0.030	0.029	0.031	1.23	1.18	1.28	2.415	0.037	0.035	0.038	1.52	1.44	1.59	2.366	0.041	0.039	0.043	1.74	1.66	1.82
Left-frontalpole	0.59	0.37	0.80	0.62	0.37	0.79	0.77	0.56	0.90	0.55	0.19	0.81	0.13	0.00	0.60	0.48	0.19	0.70	0.43	0.19	0.70	2.649	0.105	0.100	0.111	3.97	3.77	4.18	2.544	0.122	0.117	0.127	4.81	4.62	5.00	2.573	0.093	0.089	0.098	3.63	3.47	3.80
Left-temporalpole	0.77	0.51	0.88	0.55	0.31	0.81	0.63	0.35	0.82	0.77	0.51	0.90	0.55	0.31	0.73	0.53	0.19	0.76	0.54	0.15	0.77	3.158	0.223	0.213	0.233	7.07	6.75	7.39	2.786	0.205	0.194	0.215	7.35	6.96	7.73	3.018	0.222	0.212	0.232	7.36	7.02	7.69
Left-transversetemporal	0.84	0.74	0.93	0.72	0.60	0.82	0.89	0.78	0.95	0.79	0.66	0.88	0.78	0.62	0.89	0.66	0.44	0.85	0.60	0.36	0.80	2.440	0.054	0.052	0.057	2.22	2.12	2.32	2.411	0.092	0.089	0.096	3.83	3.69	3.96	2.192	0.070	0.067	0.072	3.17	3.06	3.28
Left-insula	0.64	0.38	0.81	0.66	0.29	0.85	0.76	0.53	0.89	0.66	0.36	0.83	0.75	0.52	0.88	0.37	0.03	0.68	0.50	0.12	0.78	2.694	0.101	0.097	0.105	3.76	3.62	3.91	2.804	0.108	0.104	0.113	3.86	3.70	4.02	2.705	0.090	0.087	0.094	3.34	3.20	3.48
Right-bankssts	0.93	0.81	0.97	0.89	0.69	0.95	0.89	0.72	0.94	0.84	0.65	0.92	0.87	0.71	0.93	0.86	0.63	0.94	0.77	0.41	0.90	2.499	0.036	0.034	0.038	1.45	1.38	1.52	2.485	0.052	0.050	0.054	2.09	2.01	2.18	2.417	0.068	0.065	0.070	2.80	2.71	2.89
Right-caudalanteriorcingulate	0.81	0.70	0.89	0.79	0.65	0.89	0.80	0.64	0.90	0.38	0.18	0.59	0.49	0.27	0.68	0.54	0.32	0.72	0.42	0.18	0.67	2.355	0.066	0.063	0.069	2.80	2.68	2.92	2.265	0.070	0.067	0.074	3.09	2.94	3.25	2.462	0.104	0.100	0.108	4.21	4.04	4.37
Right-caudalmiddlefrontal	0.96	0.90	0.98	0.84	0.69	0.92	0.90	0.79	0.95	0.84	0.66	0.93	0.91	0.83	0.96	0.85	0.75	0.91	0.82	0.61	0.92	2.470	0.026	0.025	0.027	1.07	1.02	1.11	2.477	0.056	0.054	0.058	2.26	2.17	2.35	2.321	0.052	0.049	0.054	2.22	2.13	2.32
Right-cuneus	0.91	0.84	0.96	0.90	0.81	0.95	0.84	0.71	0.92	0.66	0.48	0.80	0.75	0.53	0.89	0.68	0.50	0.81	0.76	0.60	0.86	2.043	0.034	0.032	0.035	1.65	1.56	1.73	2.029	0.040	0.038	0.041	1.97	1.90	2.04	1.886	0.048	0.046	0.049	2.52	2.41	2.62
Right-entorhinal	0.89	0.75	0.95	0.78	0.53	0.89	0.76	0.53	0.89	0.62	0.28	0.82	0.68	0.41	0.83	0.73	0.45	0.87	0.82	0.56	0.94	3.159	0.150	0.144	0.156	4.76	4.57	4.95	2.790	0.183	0.175	0.192	6.57	6.28	6.86	2.924	0.198	0.190	0.206	6.77	6.49	7.04
Right-fusiform	0.96	0.91	0.98	0.84	0.63	0.93	0.92	0.83	0.96	0.87	0.73	0.94	0.91	0.82	0.95	0.84	0.61	0.92	0.84	0.62	0.93	2.659	0.040	0.038	0.042	1.50	1.44	1.56	2.480	0.066	0.063	0.068	2.66	2.56	2.76	2.498	0.060	0.058	0.063	2.41	2.32	2.50
Right-inferiorparietal	0.95	0.89	0.98	0.93	0.85	0.97	0.93	0.87	0.97	0.92	0.84	0.96	0.92	0.83	0.96	0.95	0.90	0.97	0.95	0.89	0.98	2.401	0.030	0.029	0.031	1.24	1.19	1.29	2.345	0.035	0.033	0.036	1.48	1.42	1.54	2.277	0.039	0.038	0.041	1.73	1.66	1.81
Right-inferiortemporal	0.91	0.82	0.95	0.82	0.61	0.93	0.91	0.82	0.95	0.90	0.74	0.96	0.84	0.63	0.93	0.79	0.60	0.89	0.70	0.34	0.90	2.659	0.053	0.051	0.055	1.98	1.90	2.07	2.504	0.061	0.058	0.064	2.43	2.32	2.54	2.651	0.059	0.056	0.061	2.21	2.12	2.31
Right-isthmuscingulate	0.54	0.31	0.74	0.74	0.64	0.87	0.71	0.52	0.84	0.68	0.42	0.84	0.36	0.13	0.60	0.64	0.33	0.84	0.54	0.28	0.76	2.217	0.096	0.091	0.101	4.33	4.12	4.54	2.196	0.073	0.069	0.077	3.31	3.14	3.49	2.356	0.099	0.094	0.104	4.21	4.00	4.42
Right-lateraloccipital	0.92	0.85	0.96	0.82	0.61	0.97	0.95	0.90	0.98	0.88	0.74	0.95	0.89	0.78	0.95	0.89	0.77	0.95	0.69	0.37	0.91	2.284	0.032	0.031	0.034	1.42	1.36	1.47	2.179	0.033	0.030	0.036	1.51	1.39	1.64	2.161	0.029	0.028	0.030	1.35	1.29	1.41
Right-lateralorbitofrontal	0.49	0.19	0.71	0.55	0.20	0.78	0.51	0.24	0.72	0.39	0.12	0.63	0.57	0.24	0.79	0.07	0.00	0.35	0.07	0.00	0.32	2.525	0.096	0.093	0.100	3.81	3.67	3.96	2.414	0.081	0.077	0.084	3.34	3.21	3.47	2.509	0.097	0.093	0.101	3.88	3.73	4.02
Right-lingual	0.89	0.81	0.95	0.76	0.57	0.87	0.83	0.68	0.91	0.60	0.27	0.84	0.64	0.46	0.80	0.72	0.48	0.86	0.62	0.41	0.78	2.120	0.041	0.040	0.042	1.94	1.88	2.00	2.143	0.059	0.057	0.061	2.77	2.67	2.86	1.993	0.040	0.038	0.042	2.01	1.92	2.10
Right-medialorbitofrontal	0.56	0.36	0.78	0.45	0.21	0.70	0.54	0.31	0.74	0.58	0.42	0.72	0.20	0.03	0.44	0.48	0.26	0.66	0.07	0.00	0.34	2.402	0.073	0.068	0.077	3.03	2.85	3.21	2.236	0.077	0.073	0.081	3.43	3.26	3.60	2.418	0.102	0.098	0.107	4.23	4.03	4.43
Right-middletemporal	0.96	0.90	0.98	0.88	0.70	0.95	0.95	0.88	0.97	0.92	0.83	0.97	0.92	0.80	0.96	0.91	0.76	0.96	0.84	0.60	0.94	2.686	0.037	0.036	0.039	1.39	1.32	1.45	2.578	0.061	0.058	0.063	2.35	2.25	2.46	2.603	0.050	0.048	0.052	1.92	1.85	1.99
Right-parahippocampal	0.93	0.86	0.97	0.91	0.83	0.95	0.87	0.78	0.95	0.88	0.78	0.94	0.83	0.73	0.91	0.87	0.77	0.93	0.84	0.70	0.92	2.595	0.069	0.066	0.073	2.68	2.55	2.80	2.463	0.086	0.083	0.089	3.48	3.35	3.61	2.526	0.096	0.091	0.100	3.79	3.60	3.97
Right-paracentral	0.72	0.48	0.92	0.74	0.62	0.86	0.80	0.66	0.89	0.75	0.61	0.86	0.57	0.33	0.81	0.63	0.39	0.84	0.37	0.14	0.68	2.503	0.055	0.051	0.058	2.19	2.05	2.33	2.531	0.067	0.064	0.070	2.65	2.53	2.77	2.314	0.072	0.069	0.074	3.09	2.98	3.20
Right-parsopercularis	0.89	0.81	0.95	0.80	0.64	0.89	0.83	0.66	0.91	0.76	0.51	0.88	0.77	0.55	0.91	0.80	0.56	0.92	0.73	0.49	0.89	2.477	0.034	0.033	0.036	1.39	1.33	1.44	2.474	0.052	0.050	0.054	2.10	2.03	2.18	2.340	0.063	0.061	0.065	2.70	2.60	2.80
Right-parsorbitalis	0.79	0.53	0.91	0.66	0.40	0.84	0.79	0.56	0.90	0.73	0.44	0.89	0.68	0.32	0.85	0.52	0.16	0.82	0.58	0.24	0.79	2.545	0.060	0.057	0.063	2.35	2.23	2.46	2.403	0.075	0.071	0.078	3.12	2.97	3.27	2.442	0.086	0.084	0.089	3.53	3.43	3.64
Right-parstriangularis	0.92	0.80	0.97	0.78	0.46	0.91	0.89	0.70	0.95	0.70	0.29	0.90	0.74	0.40	0.88	0.74	0.37	0.89	0.69	0.34	0.85	2.356	0.026	0.024	0.027	1.08	1.03	1.14	2.339	0.054	0.052	0.056	2.30	2.21	2.39	2.238	0.045	0.043	0.046	2.00	1.93	2.07
Right-pericalcarine	0.75	0.58	0.86	0.67	0.45	0.82	0.70	0.50	0.84	0.20	0.03	0.52	0.23	0.06	0.44	0.35	0.12	0.63	0.26	0.06	0.52	1.845	0.059	0.057	0.062	3.20	3.07	3.33	1.911	0.065	0.063	0.068	3.42	3.29	3.55	1.595	0.046	0.044	0.047	2.86	2.76	2.97
Right-postcentral	0.79	0.66	0.88	0.83	0.71	0.91	0.93	0.87	0.97	0.66	0.42	0.85	0.59	0.39	0.77	0.81	0.68	0.89	0.63	0.46	0.80	2.108	0.042	0.040	0.044	1.97	1.88	2.07	2.066	0.034	0.032	0.036	1.65	1.57	1.73	1.859	0.027	0.026	0.028	1.44	1.38	1.50
Right-posteriorcingulate	0.71	0.42	0.89	0.67	0.46	0.83	0.64	0.44	0.79	0.26	0.07	0.51	0.35	0.11	0.62	0.32	0.06	0.64	0.38	0.10	0.66	2.317	0.059	0.057	0.061	2.55	2.44	2.65	2.291	0.068	0.065	0.071	2.96	2.83	3.10	2.364	0.078	0.075	0.081	3.28	3.15	3.41
Right-precentral	0.79	0.55	0.92	0.78	0.66	0.88	0.87	0.77	0.94	0.76	0.53	0.90	0.64	0.34	0.84	0.63	0.42	0.81	0.56	0.36	0.76	2.522	0.050	0.047	0.053	1.97	1.85	2.10	2.511	0.052	0.050	0.054	2.06	1.99	2.14	2.285	0.047	0.045	0.049	2.05	1.97	2.13
Right-precuneus	0.95	0.92	0.97	0.88	0.81	0.94	0.92	0.87	0.95	0.90	0.81	0.95	0.91	0.86	0.95	0.88	0.79	0.94	0.88	0.79	0.94	2.377	0.026	0.025	0.027	1.08	1.04	1.12	2.339	0.042	0.040	0.043	1.78	1.72	1.85	2.247	0.041	0.040	0.042	1.82	1.76	1.88
Right-rostralanteriorcingulate	0.69	0.47	0.84	0.61	0.30	0.81	0.64	0.45	0.83	0.66	0.45	0.80	0.70	0.51	0.86	0.53	0.25	0.73	0.49	0.22	0.71	2.745	0.092	0.088	0.097	3.37	3.21	3.52	2.574	0.106	0.102	0.111	4.13	3.97	4.30	2.793	0.124	0.118	0.129	4.43	4.22	4.64
Right-rostralmiddlefrontal	0.88	0.71	0.95	0.84	0.55	0.94	0.91	0.71	0.97	0.81	0.49	0.92	0.72	0.35	0.89	0.73	0.34	0.89	0.68	0.28	0.87	2.274	0.036	0.034	0.038	1.58	1.51	1.65	2.189	0.035	0.033	0.036	1.59	1.52	1.65	2.157	0.031	0.029	0.032	1.42	1.35	1.49
Right-superiorfrontal	0.94	0.86	0.98	0.84	0.67	0.94	0.92	0.79	0.98	0.93	0.82	0.97	0.91	0.78	0.96	0.76	0.49	0.91	0.66	0.35	0.87	2.588	0.029	0.028	0.030	1.12	1.08	1.16	2.570	0.041	0.039	0.043	1.59	1.51	1.67	2.521	0.034	0.032	0.036	1.34	1.27	1.42
Right-superiorparietal	0.97	0.94	0.99	0.90	0.79	0.96	0.96	0.92	0.98	0.86	0.77	0.93	0.91	0.86	0.95	0.90	0.85	0.95	0.87	0.71	0.96	2.234	0.021	0.020	0.022	0.94	0.90	0.99	2.174	0.031	0.029	0.033	1.44	1.35	1.52	2.037	0.028	0.027	0.030	1.39	1.32	1.46
Right-superiortemporal	0.97	0.94	0.98	0.85	0.73	0.93	0.95	0.89	0.98	0.94	0.88	0.97	0.92	0.86	0.97	0.84	0.72	0.93	0.80	0.68	0.89	2.636	0.027	0.026	0.028	1.01	0.97	1.05	2.558	0.054	0.052	0.057	2.12	2.03	2.21	2.499	0.035	0.033	0.037	1.41	1.34	1.48
Right-supramarginal	0.96	0.91	0.99	0.91	0.77	0.97	0.94	0.86	0.98	0.92	0.85	0.96	0.90	0.78	0.96	0.94	0.84	0.98	0.89	0.72	0.96	2.451	0.020	0.019	0.021	0.82	0.77	0.86	2.425	0.032	0.030	0.034	1.33	1.25	1.40	2.304	0.038	0.036	0.040	1.65	1.58	1.72
Right-frontalpole	0.65	0.28	0.84	0.64	0.39	0.83	0.66	0.39	0.84	0.54	0.23	0.75	0.26	0.04	0.58	0.23	0.04	0.52	0.06	0.00	0.37	2.678	0.120	0.115	0.126	4.49	4.28	4.69	2.485	0.124	0.119	0.129	4.97	4.77	5.18	2.607	0.133	0.127	0.139	5.11	4.88	5.33
Right-temporalpole	0.74	0.31	0.91	0.66	0.37	0.83	0.72	0.42	0.87	0.70	0.29	0.86	0.69	0.35	0.85	0.62	0.28	0.80	0.57	0.18	0.78	3.307	0.192	0.182	0.201	5.80	5.51	6.08	2.980	0.198	0.191	0.205	6.65	6.40	6.89	3.143	0.205	0.196	0.213	6.51	6.25	6.78
Right-transversetemporal	0.86	0.76	0.93	0.77	0.65	0.87	0.78	0.67	0.87	0.73	0.60	0.83	0.68	0.55	0.78	0.81	0.73	0.89	0.67	0.50	0.82	2.450	0.051	0.049	0.053	2.09	1.99	2.18	2.495	0.087	0.083	0.091	3.49	3.34	3.64	2.209	0.095	0.092	0.099	4.32	4.15	4.49
Right-insula	0.70	0.47	0.86	0.69	0.51	0.83	0.84	0.68	0.93	0.71	0.48	0.86	0.80	0.60	0.91	0.57	0.28	0.79	0.57	0.31	0.78	2.739	0.081	0.077	0.085	2.95	2.80	3.09	2.743	0.083	0.080	0.087	3.04	2.93	3.16	2.662	0.075	0.071	0.079	2.81	2.66	2.95
